# Supplementary material for: Complete Genome Sequencing of a G3P[14] Rabbit Rotavirus
Source: Animals (Basel). 2025 May 25;15(11):1548. doi: 10.3390/ani15111548 (PMC12153883; doi:10.3390/ani15111548)
Supplement: Supplementary file 1 [file animals-15-01548-s001.zip]

Archive with 1 entries (1 files):
- animals-3510644-supplementary.pdf
